# Supplementary material for: Expulsion of Trichuris muris is associated with increased expression of angiogenin 4 in the gut and increased acidity of mucins within the goblet cell
Source: BMC Genomics. 2009 Oct 24;10:492. doi: 10.1186/1471-2164-10-492 (PMC2774869; doi:10.1186/1471-2164-10-492)
Supplement: Additional file 1 — Significantly altered gene probe set expression in the gut following infection with the E or S isolate of T. muris. The fold-change values for all 409 probe sets identified with a PPLR value greater than 0.999 or less than 0.001 in at least one of the comparisons (EvN, SvN and SvE) are presented. [file 1471-2164-10-492-S1.XLS]

## Sheet: Sheet1
A. Probe sets of PPLR>0.999 or < 0.001 in E v N only
Probe_name	Representative_Public_ID	Gene_Title	Gene_Symbol	fc_(EG_Mn/NG_Mn)	PPLR_EGvNG	fc_(SG_Mn/NG_Mn)	PPLR_SGvNG	fc_(SG_Mn/EG_Mn)	PPLR_SGvEG
1458009_at	BG069462	Transcribed_locus	---	-20.1852	0.00057784	-9.00999	0.002297	2.24031	0.730727
1458589_at	BB485297	---	---	10.7038	0.999378	3.59294	0.888779	-2.97913	0.003185
1441395_at	BG068089	---	---	-36.9925	8.64e-05	-1.71359	0.009413	21.5877	0.98935
1430572_at	BB017115	RIKEN_cDNA_1810042K04_gene	1810042K04Rik	-7.75483	0.000744587	-4.08759	0.001795	1.89716	0.759373
1430338_at	AV243710	RIKEN_cDNA_4122401K19_gene	4122401K19Rik	-26.9077	0.000610293	-1.15055	0.084871	23.3868	0.993438
1453925_at	AK015237	RIKEN_cDNA_4930429F24_gene	4930429F24Rik	-10.6706	0.000602322	-5.59551	0.004959	1.907	0.905863
1459960_at	BG070619	RIKEN_cDNA_8430419K02_gene	8430419K02Rik	-14.7548	0.000410164	-3.28031	0.002748	4.498	0.865688
1418872_at	NM_011075	ATP-binding_cassette,_sub-family_B_(MDR/TAP),_member_1B	Abcb1b	-11.6797	0.000744729	-5.05963	0.002236	2.30841	0.792536
1417655_a_at	BC019117	arsenate_resistance_protein_2	Ars2	1.83001	0.999501	1.38873	0.887027	-1.31776	0.005792
1423422_at	AV113827	ankyrin_repeat_and_SOCS_box-containing_protein_4	Asb4	-11.6359	0.000236137	-2.07096	0.003811	5.61863	0.955911
1430068_at	BB356045	RIKEN_cDNA_C030011L09_gene	C030011L09Rik	-24.3406	0.000896223	-17.5845	0.001133	1.38421	0.566992
1442944_at	BG065699	expressed_sequence_C76555	C76555	7.89163	0.999283	3.57301	0.922382	-2.20867	0.004514
1441886_at	BB085179	coiled-coil_domain_containing_79	Ccdc79	-23.8079	0.000993648	-4.35005	0.01678	5.47301	0.894381
1444555_at	AW491503	Checkpoint_suppressor_1	Ches1	-17.4985	0.000938465	-8.6954	0.002083	2.01239	0.644101
1458377_at	BE989167	cofactor_required_for_Sp1_transcriptional_activation,_subunit_7	Crsp7	-18.3607	0.000710173	-7.73789	0.002379	2.37283	0.777419
1418652_at	NM_008599	chemokine_(C-X-C_motif)_ligand_9	Cxcl9	29.8846	0.999702	8.5207	0.997352	-3.5073	0.083513
1438380_at	BB305306	DEAD_(Asp-Glu-Ala-Asp)_box_polypeptide_47	Ddx47	-26.541	0.000816447	-2.87113	0.014397	9.24409	0.941374
1449102_at	U71189	early_B-cell_factor_2	Ebf2	-16.125	0.000913558	-8.45756	0.001533	1.90658	0.670498
1435906_x_at	BE197524	guanylate_nucleotide_binding_protein_2	Gbp2	3.14295	0.999957	1.64117	0.920883	-1.91507	0.003407
1425156_at	BC010229	guanylate_binding_protein_6	Gbp6	2.42665	0.999903	1.28009	0.796796	-1.89569	0.001211
1419060_at	NM_013542	granzyme_B	Gzmb	1.89414	0.999274	1.06653	0.834789	-1.77598	0.004865
1425477_x_at	M15848	histocompatibility_2,_class_II_antigen_A,_beta_1	H2-Ab1	5.42064	0.999653	1.50567	0.917835	-3.60016	0.009449
1457932_at	AI746482	Human_immunodeficiency_virus_type_I_enhancer_binding_protein_2	Hivep2	10.6232	0.999082	2.26404	0.777062	-4.69217	0.002035
1456956_at	BB291816	IKAROS_family_zinc_finger_2	Ikzf2	1.88271	0.999405	1.28611	0.940693	-1.46388	0.024037
1420437_at	NM_008324	indoleamine-pyrrole_2,3_dioxygenase	Indo	3.29831	0.999996	2.44044	0.998805	-1.35153	0.057528
1445900_at	BG066962	Kalirin,_RhoGEF_kinase	Kalrn	5.06214	0.999011	1.45503	0.769435	-3.47906	0.001859
1447927_at	BG092512	macrophage_activation_2_like	Mpa2l	2.23505	0.999643	1.14132	0.721523	-1.9583	0.002485
1431440_at	AK011941	polymerase_(DNA_directed),_epsilon_2_(p59_subunit)	Pole2	12.1997	0.999296	3.39007	0.976055	-3.59866	0.018824
1447333_at	BG071291	Solute_carrier_family_11_(proton-coupled_divalent_metal_ion_transporters),_member_2	Slc11a2	32.8853	0.999399	2.55831	0.669581	-12.8543	0.00104
B. Probe sets of PPLR>0.999 or < 0.001 in E v N and S v N
Probe_name	Representative_Public_ID	Gene_Title	Gene_Symbol	fc_(EG_Mn/NG_Mn)	PPLR_EGvNG	fc_(SG_Mn/NG_Mn)	PPLR_SGvNG	fc_(SG_Mn/EG_Mn)	PPLR_SGvEG
1457494_at	BB355134	Adult_male_corpus_striatum_cDNA,_RIKEN_full-length_enriched_library,_clone:C030004I10_product:unclassifiable,_full_insert_sequence	---	-46.7584	0.000238721	-12.504	0.000584837	3.73947	0.804294
1437805_at	BB755358	---	---	-21.1035	0.00045964	-42.4269	0.000178694	-2.01042	0.352553
1438954_x_at	BB359521	---	---	-3.02329	0.000141921	-2.63015	0.000233672	1.14947	0.816336
1447170_at	BI076734	---	---	-31.1777	0.000729107	-26.9266	0.000668818	1.15787	0.497626
1445923_at	BG070497	RIKEN_cDNA_1700055N04_gene	1700055N04Rik	-71.9313	0.00055655	-32.6411	0.000821441	2.2037	0.58328
1432500_at	AK019107	RIKEN_cDNA_2410006F04_gene	2410006F04Rik	-50.9367	2.66e-05	-10.8379	0.00010049	4.69988	0.779255
1429687_at	BB615400	RIKEN_cDNA_4930503B16_gene	4930503B16Rik	-17.1209	0.000256182	-16.5219	0.000165856	1.03625	0.472381
1453918_at	AK016929	RIKEN_cDNA_4933426F18_gene	4933426F18Rik	-10.8652	0.000659184	-17.3533	0.000208187	-1.59715	0.3468
1436987_at	BB322233	RIKEN_cDNA_5430433G21_gene	5430433G21Rik	-24.2228	0.000108028	-35.6331	5.16e-05	-1.47106	0.426045
1446060_at	BB073503	RIKEN_cDNA_9230109A22_gene	9230109A22Rik	-29.0845	0.000244504	-11.7049	0.000457634	2.4848	0.642778
1445187_at	BG070052	RIKEN_cDNA_9430070O13_gene	9430070O13Rik	-8.34224	0.000141822	-5.61681	0.000167357	1.48523	0.669804
1436825_a_at	BB807335	RIKEN_cDNA_A630095E13_gene	A630095E13Rik	-34.3282	1.92e-05	-51.0554	8.54e-06	-1.48727	0.439576
1425519_a_at	BC003476	CD74_antigen_(invariant_polypeptide_of_major_histocompatibility_complex,_class_II_antigen-associated)	Cd74	2.7366	1	1.83189	0.999649	-1.49386	0.002733
1456111_at	BB072624	RIKEN_cDNA_D930028F11_gene	D930028F11Rik	-1.78609	0.000608348	-1.56231	0.000196278	1.14324	0.535032
1456612_at	AI462269	Interleukin_17D	Il17d	-121.003	4.12e-06	-81.3824	4.19e-06	1.48684	0.535351
1427615_at	X53177	integrin_alpha_4	Itga4	-16.2329	0.000856383	-23.2352	0.000559092	-1.43137	0.422541
1428056_at	AF444273	Killer_cell_lectin-like_receptor,_subfamily_A,_member_7	Klra7	-13.8727	0.00053216	-7.96246	0.000697626	1.74226	0.561618
1430132_at	AK014642	keratin_28	Krt28	-11.3734	0.000899707	-30.5643	0.000222261	-2.68734	0.244397
1441873_at	AV225384	prolactin-like_protein_E	Prlpe	-55.7921	3.25e-05	-34.97	3.65e-05	1.59543	0.605783
1428111_at	AK003626	solute_carrier_family_38,_member_4	Slc38a4	-16.662	0.000150628	-8.5494	0.000384854	1.94891	0.6009
1420359_at	NM_009299	seminal_vesicle_antigen	Sva	-60.4058	1.62e-05	-106.517	9.34e-06	-1.76336	0.408829
1427222_a_at	AK020349	seminal_vesicle_protein_2	Svp2	-291.044	8.62e-10	-1166.21	4.3e-09	-4.00699	0.239077
1417992_a_at	NM_021363	seminal_vesicle_secretion_3_///_RIKEN_cDNA_9530004A22	Svs3_///_9530004A22Rik	-10.3004	5.32e-05	-215.459	1.48e-06	-20.9175	0.035134
1419346_a_at	NM_009301	seminal_vesicle_secretion_5	Svs5	-242.114	2.18e-08	-248.107	2.04e-08	-1.02475	0.485951
1438616_x_at	BB808046	seminal_vesicle_secretion_5	Svs5	-188.996	1.89e-07	-51.1945	1e-07	3.69172	0.753513
1456124_x_at	BB799136	seminal_vesicle_secretion_5	Svs5	-164.695	2.29e-08	-124.526	1.57e-08	1.32258	0.572011
1419347_x_at	NM_009301	seminal_vesicle_secretion_5	Svs5	-935.086	7.54e-09	-185.205	3.4e-10	5.04891	0.796137
1427220_a_at	AK007282	seminal_vesicle_secretion_5	Svs5	-697.401	3.23e-08	-142.384	2.95e-09	4.89803	0.806844
1418548_at	NM_013679	seminal_vesicle_secretion_6	Svs6	-23.5398	2.94e-07	-75.9088	1.58e-07	-3.2247	0.182639
1429901_at	AK018248	T-cell_lymphoma_breakpoint_associated_target_1	Tcba1	-28.5112	0.000213539	-39.7292	0.000120403	-1.39346	0.438909
C. Probe sets of PPLR>0.999 or < 0.001 in S v N only
Probe_name	Representative_Public_ID	Gene_Title	Gene_Symbol	fc_(EG_Mn/NG_Mn)	PPLR_EGvNG	fc_(SG_Mn/NG_Mn)	PPLR_SGvNG	fc_(SG_Mn/EG_Mn)	PPLR_SGvEG
1442711_at	BB129490	Transcribed_locus	---	-5.39237	0.001862	-12.8495	0.000380952	-2.3829	0.291336
1446816_at	BG074384	Transcribed_locus	---	-4.62118	0.007071	-16.4714	0.000301148	-3.56432	0.158928
1447552_s_at	AV169798	---	---	-2.51657	0.018712	-31.6079	6.67e-05	-12.5599	0.010063
1459235_at	BB522668	---	---	2.20178	0.664037	26.3007	0.999272	11.9452	0.998761
1416628_at	NM_025791	RIKEN_cDNA_0610006I08_gene	0610006I08Rik	-1.22685	0.053938	-2.24664	0.000169534	-1.83123	0.023021
1440775_at	AV046380	RIKEN_cDNA_1700054K19_gene	1700054K19Rik	-6.13712	0.003078	-28.7395	0.000328333	-4.68289	0.184042
1429292_a_at	AK009850	RIKEN_cDNA_2310046K01_gene	2310046K01Rik	-1.22839	0.034811	-1.47805	0.000758817	-1.20324	0.092828
1431764_at	AK010100	RIKEN_cDNA_2310067P03_gene	2310067P03Rik	-4.73821	0.005939	-20.3769	0.00068942	-4.30055	0.187186
1448509_at	BC021353	RIKEN_cDNA_3110001A13_gene	3110001A13Rik	-1.40455	0.001402	-1.54667	5.45e-05	-1.10119	0.273665
1433018_at	AK016186	RIKEN_cDNA_4930560O18_gene	4930560O18Rik	3.06343	0.800939	14.198	0.999485	4.63468	0.998147
1455055_at	BE952263	RIKEN_cDNA_4930562D19_gene	4930562D19Rik	2.71854	0.778471	17.0781	0.999514	6.2821	0.997922
1452603_at	BQ031101	RIKEN_cDNA_5330431N19_gene	5330431N19Rik	-1.01468	0.379542	-1.57964	0.00094005	-1.55678	0.002247
1439052_at	BE986799	RIKEN_cDNA_5430433G21_gene	5430433G21Rik	-1.48686	0.38397	-23.3101	0.000923228	-15.6774	0.002368
1445639_at	BB751940	RIKEN_cDNA_9130014G24_gene	9130014G24Rik	-21.9815	0.001043	-27.6373	0.000792368	-1.2573	0.433517
1456643_at	BB043558	RIKEN_cDNA_9230114K14_gene	9230114K14Rik	-1.30197	0.010912	-3.04002	0.000153782	-2.33493	0.088893
1430473_at	AK020584	RIKEN_cDNA_9530034A14_gene	9530034A14Rik	-6.19498	0.007318	-51.2414	0.000403216	-8.27145	0.069726
1440581_at	BB451134	RIKEN_cDNA_A530088H08_gene	A530088H08Rik	3.39351	0.83231	10.882	0.9992	3.2067	0.994143
1439547_at	AV257563	RIKEN_cDNA_A930007A09_gene	A930007A09Rik	-1.93968	0.138856	-40.0687	0.000442919	-20.6573	0.006203
1433064_at	AK017135	acyl-CoA_thioesterase_12	Acot12	-5.70214	0.001134	-50.4321	4.84e-05	-8.8444	0.065295
1440138_at	BE456980	AT_hook,_DNA_binding_motif,_containing_1	Ahdc1	-2.28847	0.012513	-18.9098	0.000141676	-8.26308	0.036629
1424126_at	BC022110	aminolevulinic_acid_synthase_1	Alas1	1.35313	0.990764	1.82601	0.999903	1.34948	0.91997
1456950_at	BB230874	Alstrom_syndrome_1_homolog_(human)	Alms1	-1.83964	0.040779	-28.3185	7.15e-05	-15.3935	0.002965
1441978_at	AI956846	aquaporin_6	Aqp6	-4.52984	0.008797	-38.3181	0.000329979	-8.45904	0.09113
1419549_at	NM_007482	arginase_1,_liver	Arg1	-1.30744	0.23588	-6.62127	0.000587212	-5.06428	0.003669
1441852_x_at	BB038346	autophagy-related_16-like_1_(yeast)	Atg16l1	-3.53689	0.00291	-5.63729	0.000604734	-1.59385	0.323427
1436453_at	BB144871	expressed_sequence_BB144871	BB144871	-2.66165	0.010855	-3.95337	0.000413788	-1.48531	0.21381
1439114_at	BB234229	cDNA_sequence_BC013672	BC013672	-1.27205	0.0318	-1.45187	0.000844572	-1.14136	0.108298
1425941_a_at	BC025462	cDNA_sequence_BC025462	BC025462	-5.94301	0.00213	-26.0193	0.000265347	-4.37814	0.176255
1446381_at	BB074547	CDNA_sequence_BC030499	BC030499	-10.757	0.004525	-55.015	0.000859124	-5.11433	0.226757
1427954_at	BC028785	cDNA_sequence_BC048403	BC048403	-1.23678	0.013986	-2.19819	7.71e-05	-1.77734	0.042338
1443930_at	AI644578	cDNA_sequence_BC052046	BC052046	-30.162	0.001473	-53.2331	0.000851241	-1.7649	0.406339
1425532_a_at	U60884	bridging_integrator_1	Bin1	3.6437	0.985409	4.08894	0.999463	1.1222	0.941873
1417462_at	NM_007598	CAP,_adenylate_cyclase-associated_protein_1_(yeast)	Cap1	-2.79354	0.005191	-4.28609	0.000915716	-1.53428	0.362996
1421932_at	NM_007626	chromobox_homolog_5_(Drosophila_HP1a)	Cbx5	-1.91718	0.012722	-8.3069	0.000397998	-4.33288	0.059845
1426076_at	BC023187	cell_division_cycle_27_homolog_(S._cerevisiae)	Cdc27	5.33463	0.918122	14.4549	0.999374	2.70962	0.988436
1449637_at	AI425726	cadherin_4	Cdh4	-11.5771	0.001517	-26.3016	0.000454435	-2.27187	0.293429
1456380_x_at	BB490338	calponin_3,_acidic	Cnn3	-1.0383	0.372509	-3.21075	0.00097663	-3.09233	0.002502
1434917_at	BQ173923	cordon-bleu	Cobl	-1.08314	0.166947	-1.82629	3.67e-05	-1.6861	0.001091
1433594_at	BI412929	COMM_domain_containing_2	Commd2	-1.17107	0.197547	-2.25275	0.000219756	-1.92366	0.003305
1440715_s_at	AU021842	DNA_segment,_Chr_11,_ERATO_Doi_497,_expressed	D11Ertd497e	-1.11504	0.083561	-1.62725	6.02e-05	-1.45937	0.0057
1456621_at	BB745929	RIKEN_cDNA_D430015B01_gene	D430015B01Rik	-1.28895	0.072002	-2.26356	0.000795161	-1.75613	0.045616
1453480_at	AI315206	RIKEN_cDNA_D630002J15_gene	D630002J15Rik	2.91061	0.864949	8.57609	0.999169	2.94649	0.993758
1445192_at	BG068436	DNA_segment,_Chr_8,_ERATO_Doi_575,_expressed	D8Ertd575e	-5.40619	0.001483	-23.6761	0.00012596	-4.37944	0.164352
1437141_x_at	BB549381	dymeclin	Dym	-1.14921	0.049058	-1.59883	9.75e-05	-1.39125	0.016157
1457085_at	AV378858	predicted_gene,_EG665934_///_hypothetical_protein_LOC669392_///_hypothetical_protein_LOC676468	EG665934_///_LOC669392_///_LOC676468	-3.94671	0.005625	-44.7682	9.89e-05	-11.3432	0.039924
1448649_at	NM_007934	glutamyl_aminopeptidase	Enpep	-1.1124	0.283539	-2.1857	0.000470128	-1.96485	0.002905
1433763_at	BB309883	ectonucleoside_triphosphate_diphosphohydrolase_5	Entpd5	-1.14774	0.082469	-1.65707	9.04e-06	-1.44377	0.001628
1445266_at	AW538163	excision_repair_cross-complementing_rodent_repair_deficiency,_complementation_group_1	Ercc1	-14.0322	0.001083	-24.0916	0.00050077	-1.71688	0.329537
1435631_x_at	AV005520	exocyst_complex_component_6	Exoc6	1.01177	0.262897	-5.78518	0.000250324	-5.85327	0.001195
1438322_x_at	BB028312	farnesyl_diphosphate_farnesyl_transferase_1	Fdft1	-1.17889	0.187979	-2.01572	0.000204503	-1.70984	0.003859
1450319_at	NM_008070	gamma-aminobutyric_acid_(GABA-A)_receptor,_subunit_beta_2	Gabrb2	1.55525	0.769321	3.95995	0.999507	2.54618	0.998713
1449616_s_at	AW490576	golgi_autoantigen,_golgin_subfamily_a,_3	Golga3	-1.09185	0.149476	-2.29869	0.000291295	-2.10531	0.006924
1423824_at	BC018381	G_protein-coupled_receptor_177	Gpr177	-1.1695	0.065826	-1.80734	0.000394582	-1.54539	0.031537
1422542_at	NM_011823	G_protein-coupled_receptor_34	Gpr34	-2.95236	0.0022	-2.68879	0.000597294	1.09803	0.51351
1452896_at	AK011217	gene_trap_locus_3	Gtl3	-1.2405	0.076725	-1.95501	0.000121725	-1.57599	0.009247
1428692_at	AW259452	HD_domain_containing_3	Hddc3	-2.23008	0.009273	-2.75584	0.000319765	-1.23576	0.151149
1438251_x_at	BB559067	HtrA_serine_peptidase_1	Htra1	-1.1401	0.195674	-3.21557	0.000674523	-2.82041	0.007717
1427850_x_at	AF065324	immunoglobulin_heavy_chain_(J558_family)	Igh-VJ558	3.70523	0.819554	14.5497	0.999188	3.92679	0.995084
1422806_x_at	BB020556	inhibitor_of_growth_family,_member_3	Ing3	-1.41793	0.022938	-3.57414	0.000190881	-2.52067	0.052543
1422357_at	NM_020019	melanoma_antigen,_family_A,_6	Magea6	-14.6963	0.001409	-19.0655	0.000901668	-1.2973	0.411724
1422250_at	NM_011946	mitogen_activated_protein_kinase_kinase_kinase_2	Map3k2	1.86233	0.790984	3.42389	0.999799	1.8385	0.998933
1448416_at	NM_008597	matrix_Gla_protein	Mgp	-1.05996	0.296249	-1.7291	0.000224972	-1.6313	0.001302
1428153_at	AK004151	mitochondrial_ribosomal_protein_S10	Mrps10	-1.15068	0.153885	-1.65397	0.000418211	-1.43738	0.009827
1421687_at	NM_020597	beta-microseminoprotein	Msmb	-10.0445	0.00208	-22.2563	0.000702275	-2.21577	0.337722
1434931_at	BB667778	neogenin	Neo1	-1.09349	0.179807	-2.13568	0.00086751	-1.95308	0.012177
1421017_at	NM_008734	neuregulin_3	Nrg3	-9.65871	0.001417	-29.7994	0.000268379	-3.08523	0.257704
1417051_at	NM_021543	protocadherin_8	Pcdh8	2.54421	0.704933	16.4267	0.999094	6.4565	0.997809
1437165_a_at	BB250811	procollagen_C-endopeptidase_enhancer_protein	Pcolce	-1.19396	0.151458	-1.92147	0.000995645	-1.60932	0.017443
1417689_a_at	BC013542	PDZK1_interacting_protein_1	Pdzk1ip1	-1.19588	0.056377	-1.43239	0.000860999	-1.19777	0.061524
1455922_at	BG063904	RAB3_GTPase_activating_protein_subunit_1	Rab3gap1	-1.06089	0.317721	-1.84419	0.000384814	-1.73834	0.001712
1437152_at	BG072837	ring_finger_and_KH_domain_containing_3	Rkhd3	1.06094	0.012145	-2.6338	2.02e-05	-2.79431	0.019473
1424963_at	AF155141	retinitis_pigmentosa_1_homolog_(human)	Rp1h	-4.55287	0.012361	-16.8334	0.000985233	-3.69731	0.155662
1456266_at	BB283415	ribosomal_protein_L30	Rpl30	-4.00868	0.002463	-6.216	0.000820232	-1.55064	0.493906
1430425_at	AW493494	sidekick_homolog_2_(chicken)	Sdk2	-1.84829	0.003008	-2.90865	2.92e-05	-1.5737	0.113063
1418011_a_at	BB221842	SH3-domain_GRB2-like_B1_(endophilin)	Sh3glb1	-1.02661	0.299549	-1.43721	0.000456383	-1.39996	0.002146
1416576_at	NM_007707	suppressor_of_cytokine_signaling_3	Socs3	3.76385	0.927402	14.6909	0.999427	3.90316	0.989809
1424039_at	BC022616	transmembrane_protein_66	Tmem66	-1.08708	0.099654	-1.36378	5.07e-05	-1.25454	0.004428
1455862_at	BB131620	ubiquitin_domain_containing_2	Ubtd2	-1.46195	0.013327	-3.00695	7.5e-06	-2.05681	0.014833
1456306_a_at	BB747266	uromodulin	Umod	1.40807	0.556296	9.57347	0.999227	6.79899	0.998963
1448349_at	BB037317	vesicle-associated_membrane_protein,_associated_protein_A	Vapa	-10.7751	0.003277	-22.4021	0.000956997	-2.07906	0.350703
1459985_at	NM_023191	WD_repeat_domain_61	Wdr61	-1.06256	0.190121	-1.4788	0.000325677	-1.39173	0.004975
1451046_at	AA014267	zinc_finger_protein,_multitype_1	Zfpm1	-4.35687	0.004567	-8.66711	0.000836829	-1.9893	0.255016
D. Probe sets of PPLR>0.999 or < 0.001 in E v N and S v E
Probe_name	Representative_Public_ID	Gene_Title	Gene_Symbol	fc_(EG_Mn/NG_Mn)	PPLR_EGvNG	fc_(SG_Mn/NG_Mn)	PPLR_SGvNG	fc_(SG_Mn/EG_Mn)	PPLR_SGvEG
1434152_at	AV081797	RIKEN_cDNA_2210421G13_gene_///_hypothetical_protein_LOC193676_///_similar_to_apolipoprotein_L,_3_(predicted)	2210421G13Rik_///_LOC193676_///_LOC666661	2.03785	0.999487	1.17656	0.400678	-1.73203	5.86e-05
1443339_at	AV373786	RIKEN_cDNA_2310056P07_gene	2310056P07Rik	2.3756	0.999178	-1.61896	0.696555	-3.84599	0.000940609
1428127_at	BG975608	RIKEN_cDNA_4921506J03_gene	4921506J03Rik	2.09526	0.999762	1.47607	0.813569	-1.41948	0.000548011
1440832_at	BE199688	angiogenin,_ribonuclease_A_family,_member_4	Ang4	3.25471	0.999347	-1.6207	0.119804	-5.27491	3.84e-06
1442418_at	AW456056	RIKEN_cDNA_B930096F20_gene	B930096F20Rik	1.96231	0.999565	-1.16554	0.133164	-2.28716	8.57e-07
1419684_at	NM_021443	chemokine_(C-C_motif)_ligand_8	Ccl8	4.32163	0.999999	1.95217	0.98578	-2.21375	0.000465659
1459297_at	BG075822	CDC91_cell_division_cycle_91-like_1_(S._cerevisiae)	Cdc91l1	10.925	0.999376	1.0739	0.539459	-10.1732	0.000581957
1447620_at	AV215761	cappuccino	Cno	9.62021	0.999021	-1.29425	0.473507	-12.451	0.000451904
1426731_at	AI156158	desmin	Des	1.7901	0.999964	-1.09044	0.270284	-1.952	1.93e-06
1426366_at	AW553784	eukaryotic_translation_initiation_factor_2C,_2	Eif2c2	1.33945	0.999762	-1.12612	0.020039	-1.50838	2.25e-09
1435290_x_at	BE688749	histocompatibility_2,_class_II_antigen_A,_alpha	H2-Aa	2.09829	1	1.31711	0.928626	-1.5931	4.61e-08
1452431_s_at	AF119253	histocompatibility_2,_class_II_antigen_A,_alpha_///_histocompatibility_2,_class_II_antigen_E_alpha	H2-Aa_///_H2-Ea	2.46471	0.999999	1.09519	0.91731	-2.2505	1.03e-06
1419042_at	BM239828	interferon_inducible_GTPase_1	Iigp1	5.96864	0.999996	3.21217	0.99488	-1.85813	0.000909747
1419043_a_at	BM239828	interferon_inducible_GTPase_1	Iigp1	4.80839	0.999969	1.15162	0.644236	-4.17534	0.000251813
1457314_at	BB041571	LINE-1_type_transposase_domain_containing_1	L1td1	7.8772	0.999573	-2.40259	0.229716	-18.9257	3.92e-05
1449490_at	AF072249	methyl-CpG_binding_domain_protein_4	Mbd4	3.8328	0.999147	-1.22622	0.449218	-4.69987	0.000150131
1444097_at	BB544962	meteorin,_glial_cell_differentiation_regulator-like	Metrnl	2.07296	0.999999	-1.08652	0.814301	-2.25231	1.61e-08
1423505_at	BB114067	transgelin	Tagln	1.34632	0.999831	-1.12461	0.031314	-1.51408	1.35e-08
1419762_at	NM_023137	ubiquitin_D	Ubd	2.06113	0.999992	1.19101	0.75397	-1.73057	2.3e-05
E. Probe sets of PPLR>0.999 or < 0.001 in E v N and S v E and S v N
Probe_name	Representative_Public_ID	Gene_Title	Gene_Symbol	fc_(EG_Mn/NG_Mn)	PPLR_EGvNG	fc_(SG_Mn/NG_Mn)	PPLR_SGvNG	fc_(SG_Mn/EG_Mn)	PPLR_SGvEG
1455106_a_at	BG967663	creatine_kinase,_brain	Ckb	1.42322	0.999225	-2.96899	0.000603391	-4.22553	2.32e-10
1418240_at	NM_010260	guanylate_nucleotide_binding_protein_2	Gbp2	3.67205	1	1.82206	0.999995	-2.01533	1.49e-07
1449009_at	NM_011579	T-cell_specific_GTPase	Tgtp	4.57627	1	1.89519	0.999989	-2.41468	4.83e-11
F. Probe sets of PPLR>0.999 or < 0.001 in S v N and S v E
Probe_name	Representative_Public_ID	Gene_Title	Gene_Symbol	fc_(EG_Mn/NG_Mn)	PPLR_EGvNG	fc_(SG_Mn/NG_Mn)	PPLR_SGvNG	fc_(SG_Mn/EG_Mn)	PPLR_SGvEG
1438014_at	BE984852	---	---	-1.34349	0.420551	17.173	0.999159	23.0718	0.999543
1439982_at	BB667376	Adult_male_liver_tumor_cDNA,_RIKEN_full-length_enriched_library,_clone:C730006I10_product:unclassifiable,_full_insert_sequence	---	1.12742	0.502696	10.2006	0.999425	9.04767	0.999485
1418997_at	BC021522	---	---	-1.64783	0.163684	4.67618	0.999947	7.70555	0.999996
1432845_at	BB654116	---	---	-1.02454	0.457928	6.10077	0.999026	6.2505	0.999149
1445907_at	BG067084	---	---	1.49565	0.695025	6.05233	0.999648	4.04663	0.999658
1446882_at	AW546720	---	---	-4.18533	0.241336	13.1144	0.99923	54.8882	0.999842
1449792_at	AV354139	---	---	-1.06593	0.522905	8.87376	0.999918	9.45883	0.999959
1459747_at	AI836671	---	---	1.48241	0.656397	48.5698	0.999999	32.764	1
1456587_x_at	BB407063	RIKEN_cDNA_2010005J08_gene	2010005J08Rik	1.18287	0.911233	-1.84059	0.000424715	-2.17717	1.02e-06
1432793_at	AK015030	RIKEN_cDNA_4930401B11_gene	4930401B11Rik	3.04719	0.82076	16.3482	0.999822	5.36501	0.99912
1457281_at	BB224547	RIKEN_cDNA_4930461P20_gene	4930461P20Rik	1.09571	0.709388	-1.81959	0.000179414	-1.99374	1.11e-05
1454379_at	AK017499	RIKEN_cDNA_5730405O12_gene	5730405O12Rik	2.84861	0.786014	13.9229	0.999761	4.8876	0.99916
1425103_at	AB053181	angiotensin_I_converting_enzyme_(peptidyl-dipeptidase_A)_2	Ace2	-1.56019	0.275223	3.65027	0.999142	5.69513	0.999784
1456680_at	BB178985	UDP-GlcNAc:betaGal_beta-1,3-N-acetylglucosaminyltransferase_6_(core_3_synthase)	B3gnt6	-1.1297	0.291435	2.20646	0.999839	2.49264	0.999983
1438825_at	AV047570	Calmodulin_3	Calm3	-2.09685	0.144806	2.88526	0.999923	6.04994	0.999996
1415870_at	NM_007594	calumenin	Calu	-1.05823	0.350584	-2.18041	0.000104302	-2.06043	0.000387405
1416330_at	NM_133655	CD_81_antigen	Cd81	1.06127	0.599285	-1.92961	4.84e-06	-2.04783	1.05e-06
1423966_at	BB038546	Cd99_antigen-like_2	Cd99l2	1.23069	0.984139	-2.33963	1.43e-05	-2.87936	6.67e-11
1456747_x_at	BB334959	Cd99_antigen-like_2	Cd99l2	1.15723	0.678074	-3.94271	0.000539954	-4.56261	0.00010504
1423110_at	BF227507	procollagen,_type_I,_alpha_2	Col1a2	1.14395	0.813639	-1.54736	0.000395031	-1.7701	1.06e-05
1419295_at	BC016447	cAMP_responsive_element_binding_protein_3-like_1	Creb3l1	-1.00016	0.613332	1.95025	0.999554	1.95056	0.999254
1457644_s_at	BB554288	chemokine_(C-X-C_motif)_ligand_1	Cxcl1	-1.22439	0.378865	2.89994	0.999467	3.55064	0.999866
1452681_at	AK009220	deoxythymidylate_kinase	Dtymk	1.0037	0.365267	-1.71664	8.81e-05	-1.72299	0.000221887
1443552_at	BM932485	RIKEN_cDNA_E230008N13_gene	E230008N13Rik	3.14819	0.771365	28.4209	0.999869	9.0277	0.999596
1456613_at	BE985161	eukaryotic_translation_initiation_factor_4E_binding_protein_2	Eif4ebp2	-1.38616	0.408658	14.5063	0.999774	20.1081	0.999869
1428045_a_at	BC027739	E74-like_factor_2	Elf2	1.11671	0.663424	-2.28978	0.000405077	-2.55702	8e-05
1416685_s_at	NM_007991	fibrillarin	Fbl	1.16386	0.873786	-1.9629	1.01e-06	-2.28454	1.11e-09
1459003_at	BF466856	four_and_a_half_LIM_domains_1	Fhl1	1.01336	0.539435	11.7552	0.999197	11.6003	0.999235
1441548_at	BM119551	FERM_domain_containing_4B	Frmd4b	1.26276	0.859774	-3.17507	0.000134203	-4.00934	1.5e-06
1448259_at	BI452727	follistatin-like_1	Fstl1	1.15152	0.836062	-1.76894	0.000124945	-2.03698	1.71e-06
1416221_at	BI452727	follistatin-like_1	Fstl1	1.08695	0.716963	-1.51904	0.000149012	-1.65113	1.05e-05
1417177_at	NM_016905	galactokinase_1	Galk1	1.07222	0.784991	-2.05111	0.00023321	-2.19925	7.24e-06
1417943_at	NM_010317	guanine_nucleotide_binding_protein_(G_protein),_gamma_4_subunit	Gng4	2.31227	0.668513	35.4118	0.999903	15.3148	0.999795
1418186_at	BC012254	glutathione_S-transferase,_theta_1	Gstt1	-1.01688	0.301415	-1.49733	5.42e-05	-1.47247	0.000305454
1449615_s_at	C77256	high_density_lipoprotein_(HDL)_binding_protein	Hdlbp	1.1098	0.714757	-2.11914	5.71e-06	-2.35181	1.63e-07
1415988_at	BG065877	high_density_lipoprotein_(HDL)_binding_protein	Hdlbp	1.03518	0.531698	-2.49258	0.000556375	-2.58026	0.000414417
1438204_at	AW741575	histone_cluster_1,_H1c	Hist1h1c	1.78091	0.691193	14.282	0.999828	8.01953	0.999748
1416749_at	NM_019564	HtrA_serine_peptidase_1	Htra1	1.07619	0.720091	-1.50951	0.000432202	-1.62452	3.37e-05
1425050_at	AK010892	isochorismatase_domain_containing_1	Isoc1	1.30543	0.988092	-1.28039	0.000812589	-1.67147	4.05e-09
1446763_at	C76393	Potassium_voltage-gated_channel,_subfamily_H_(eag-related),_member_1	Kcnh1	1.18704	0.546308	14.1984	0.999699	11.9612	0.999618
1416324_s_at	AV281062	potassium_channel_tetramerisation_domain_containing_20	Kctd20	-1.01417	0.301951	-2.80166	9.43e-06	-2.76251	5.1e-05
1417204_at	AJ278133	KDEL_(Lys-Asp-Glu-Leu)_endoplasmic_reticulum_protein_retention_receptor_2	Kdelr2	1.24345	0.932245	-1.7674	1.24e-05	-2.19768	4.01e-09
1444032_at	AI746421	Kidney_expressed_gene_1	Keg1	-1.02624	0.495338	21.5597	0.999881	22.1254	0.999927
1449439_at	BB524597	Kruppel-like_factor_7_(ubiquitous)	Klf7	1.00018	0.324895	-1.89829	1.46e-05	-1.89864	6.19e-05
1455439_a_at	AI642438	lectin,_galactose_binding,_soluble_1	Lgals1	1.11576	0.584724	-3.05893	0.000377472	-3.41302	0.00017397
1420047_at	AU042856	MAF1_homolog_(S._cerevisiae)	Maf1	1.0818	0.538547	89.6458	0.999791	82.8674	0.999839
1447692_x_at	BB540633	mitogen-activated_protein_kinase_kinase_kinase_7_interacting_protein_1	Map3k7ip1	-2.07452	0.321227	8.99524	0.999609	18.6608	0.999863
1418454_at	NM_015776	microfibrillar_associated_protein_5	Mfap5	-1.08675	0.341084	-3.32535	0.000226507	-3.0599	0.000660517
1421913_at	BB041267	mitochondrial_ribosomal_protein_L19	Mrpl19	-1.06027	0.498546	9.25405	0.999767	9.8118	0.999833
1442404_at	BB624790	nucleolin	Ncl	1.23421	0.542415	20.1809	0.999811	16.3513	0.99981
1424110_a_at	BC005629	expressed_in_non-metastatic_cells_1,_protein	Nme1	1.10434	0.610728	-2.11525	4.86e-05	-2.33597	1.06e-05
1449349_at	NM_008637	nudix_(nucleoside_diphosphate_linked_moiety_X)-type_motif_1	Nudt1	-1.06054	0.343464	-2.69436	0.000141588	-2.54056	0.000519255
1418274_at	AA920031	nuclear_transport_factor_2_///_similar_to_Nuclear_transport_factor_2_(NTF-2)_///_predicted_gene,_EG668830_///_similar_to_Nuclear_transport_factor_2_(NTF-2)_///_similar_to_Nuclear_transport_factor_2_(NTF-2)	Nutf2_///_LOC621832_///_EG668830_///_LOC670887_///_LOC675580	1.0671	0.645819	-1.74968	0.00078994	-1.8671	0.000205176
1444468_at	AV328983	progestin_and_adipoQ_receptor_family_member_VIII	Paqr8	1.44114	0.99314	-2.87589	3.16e-06	-4.14456	3.7e-12
1447577_x_at	BB131756	propionyl-Coenzyme_A_carboxylase,_alpha_polypeptide	Pcca	1.05402	0.499265	5.61884	0.99997	5.33087	0.999985
1437871_at	BG967597	phosphoglucomutase_5	Pgm5	1.19553	0.81004	-2.03351	0.000495479	-2.43112	1.75e-05
1422453_at	NM_138659	pre-mRNA_processing_factor_8	Prpf8	1.13171	0.891316	1.78645	0.999996	1.57855	0.9997
1423568_at	BG297088	proteasome_(prosome,_macropain)_subunit,_alpha_type_7	Psma7	1.12169	0.781864	-1.3373	0.000438766	-1.50003	1.42e-05
1424130_a_at	BC012674	polymerase_I_and_transcript_release_factor	Ptrf	1.12703	0.854897	-2.93149	0.000962092	-3.30388	1.42e-05
1443877_a_at	BB306768	Rap_guanine_nucleotide_exchange_factor_(GEF)_6	Rapgef6	1.12926	0.085267	-2.46759	4.97e-06	-2.78655	0.000455692
1430978_at	BM729504	ribosomal_protein_S25	Rps25	1.19742	0.581926	-2.47389	0.000811104	-2.96228	0.000276227
1430648_at	AK013326	sodium_channel,_voltage-gated,_type_II,_beta	Scn2b	1.4041	0.693401	15.1891	0.999999	10.8177	0.999999
1443832_s_at	AV064339	serum_deprivation_response	Sdpr	-1.024	0.260692	-1.98108	6.46e-08	-1.93464	1.06e-06
1436774_at	BI661339	sel-1_suppressor_of_lin-12-like_(C._elegans)	Sel1l	-1.00457	0.505338	1.94806	0.999632	1.95696	0.99963
1422668_at	NM_011452	serine_(or_cysteine)_peptidase_inhibitor,_clade_B,_member_9b	Serpinb9b	1.54908	0.612875	5.17511	0.999893	3.34077	0.999794
1453313_at	AK017464	sestrin_3	Sesn3	-1.00382	0.453817	-2.89079	6.37e-05	-2.8798	9.33e-05
1449333_at	BB031756	splicing_factor_3a,_subunit_1	Sf3a1	1.09443	0.525671	-1.94516	0.000844763	-2.12885	0.00054493
1428986_at	BQ175176	solute_carrier_family_17_(sodium-dependent_inorganic_phosphate_cotransporter),_member_7	Slc17a7	-1.37308	0.414509	12.0026	0.999083	16.4805	0.999438
1424562_a_at	BC026925	solute_carrier_family_25_(mitochondrial_carrier,_adenine_nucleotide_translocator),_member_4	Slc25a4	1.03535	0.540071	-1.95051	4.94e-05	-2.01946	3.12e-05
1455069_x_at	BF225398	solute_carrier_family_25_(mitochondrial_carrier,_adenine_nucleotide_translocator),_member_4	Slc25a4	-1.01653	0.370519	-1.74577	2.26e-06	-1.71738	8.89e-06
1444141_at	BB828008	sorting_nexin_13	Snx13	-1.07941	0.176678	-2.21888	3.72e-05	-2.05564	0.000867603
1422691_at	AF003823	serine_palmitoyltransferase,_long_chain_base_subunit_1	Sptlc1	-2.47536	0.222572	2.93161	0.999499	7.25681	0.999909
1448422_at	BB463345	transmembrane_emp24_protein_transport_domain_containing_4	Tmed4	-1.00197	0.403907	-1.23239	0.000196776	-1.22997	0.000375451
1424573_at	BC020076	transmembrane_emp24_protein_transport_domain_containing_5	Tmed5	-1.16471	0.471648	3.20092	0.999864	3.72813	0.999873
1416342_at	NM_011607	tenascin_C	Tnc	1.01211	0.456683	-3.59253	2.12e-07	-3.63603	2.26e-07
1420875_at	BI662615	twinfilin,_actin-binding_protein,_homolog_1_(Drosophila)	Twf1	1.06908	0.483933	-2.44134	0.000119197	-2.60999	9.99e-05
1439028_at	AI415161	ubiquitin-fold_modifier_1	Ufm1	-1.22629	0.266576	2.94425	0.999176	3.61051	0.999853
1443849_x_at	AV292769	uroporphyrinogen_decarboxylase	Urod	-1.03944	0.414863	-1.86556	0.000352451	-1.79477	0.00073093
1450641_at	M24849	vimentin	Vim	1.08216	0.727751	-1.60828	5.04e-05	-1.74042	2.09e-06
1427248_at	BG075255	Wolf-Hirschhorn_syndrome_candidate_2_(human)	Whsc2	1.08634	0.73989	-1.89559	0.000696625	-2.05927	4.22e-05
1437626_at	BB031791	zinc_finger_protein_36,_C3H_type-like_2	Zfp36l2	-1.0605	0.307807	-2.05794	4.23e-05	-1.94054	0.000263832
1426326_at	U05343	zinc_finger_protein_91	Zfp91	1.05322	0.597977	-2.02004	0.000579966	-2.12755	0.000229185
G. Probe sets of PPLR>0.999 or < 0.001 in S v E only
Probe_name	Representative_Public_ID	Gene_Title	Gene_Symbol	fc_(EG_Mn/NG_Mn)	PPLR_EGvNG	fc_(SG_Mn/NG_Mn)	PPLR_SGvNG	fc_(SG_Mn/EG_Mn)	PPLR_SGvEG
1434847_at	BB432741	---	---	1.65163	0.995649	-1.32216	0.062225	-2.18373	1.67e-05
1438929_at	BB168595	---	---	1.30228	0.980861	-1.91491	0.165674	-2.49376	0.000623737
1444517_at	AI551889	---	---	-10.9715	0.021098	3.45997	0.940718	37.9612	0.999233
1445038_at	AW124219	---	---	-2.3169	0.220553	3.95757	0.996671	9.16929	0.999307
1454672_at	BE952212	---	---	1.23641	0.852983	-1.70963	0.006645	-2.11381	0.000223663
1458309_at	BM122422	Transcribed_locus	---	1.38186	0.940575	-1.83886	0.056642	-2.54104	0.000450748
1442184_at	AW551953	---	---	5.66209	0.997703	-4.9713	0.1554	-28.148	0.000249328
1446508_at	BB040234	---	---	1.64193	0.979029	-1.94928	0.001207	-3.20057	6.2e-08
1458001_at	BG071775	---	---	5.83934	0.996332	-2.25079	0.292309	-13.1431	0.000762855
1428545_at	BE689422	RIKEN_cDNA_0610007L01_gene	0610007L01Rik	-1.30323	0.216408	1.88821	0.995344	2.46077	0.999637
1425299_s_at	BC019418	RIKEN_cDNA_0610038D11_gene_///_similar_to_UPF0315_protein_///_similar_to_UPF0315_protein_///_similar_to_UPF0315_protein_///_predicted_gene,_EG665860	0610038D11Rik_///_LOC623390_///_LOC627985_///_LOC631562_///_EG665860	1.12527	0.821367	-2.58566	0.006576	-2.90957	0.000282241
1446414_at	BB050456	RIKEN_cDNA_0910001A06_gene	0910001A06Rik	1.78795	0.966495	-2.88605	0.026036	-5.16011	0.00014763
1424364_a_at	BC024518	RIKEN_cDNA_1110020P15_gene	1110020P15Rik	1.17379	0.916813	-1.78257	0.013391	-2.09235	0.000127787
1455294_at	BB765875	RIKEN_cDNA_1110029L17_gene	1110029L17Rik	1.10571	0.683101	-1.63869	0.002867	-1.81192	0.00038905
1447993_a_at	AV043099	RIKEN_cDNA_1700026B20_gene	1700026B20Rik	1.67988	0.994482	-1.24138	0.213655	-2.08536	0.000115566
1453476_at	AK006843	RIKEN_cDNA_1700060J05_gene	1700060J05Rik	-6.2153	0.067562	2.95216	0.989177	18.3486	0.999674
1448027_at	AI428254	RIKEN_cDNA_2010305B15_gene	2010305B15Rik	1.15978	0.755616	-1.57979	0.001371	-1.83222	7.6e-05
1432674_at	AK009054	RIKEN_cDNA_2300010F08_gene	2300010F08Rik	7.92597	0.996803	-3.01212	0.241744	-23.874	0.000762425
1447695_at	BB481401	RIKEN_cDNA_2610035D17_gene	2610035D17Rik	1.66908	0.949478	-7.20452	0.009126	-12.0249	0.000155145
1455905_at	BI437883	RIKEN_cDNA_2610507B11_gene	2610507B11Rik	1.44496	0.990306	-1.49263	0.013377	-2.15679	1.59e-06
1418702_a_at	NM_025577	RIKEN_cDNA_2810428I15_gene	2810428I15Rik	1.23919	0.924686	-1.73421	0.038911	-2.14901	0.000526115
1439216_at	BB211804	RIKEN_cDNA_2900075B16_gene	2900075B16Rik	1.17069	0.587336	-4.63978	0.001763	-5.43176	0.000521507
1430270_at	BB255077	RIKEN_cDNA_4933411K05_gene	4933411K05Rik	1.87614	0.985385	-1.75256	0.123128	-3.28806	0.000339226
1432578_at	BB664333	RIKEN_cDNA_4933440H19_gene	4933440H19Rik	-1.61912	0.372247	10.2079	0.998357	16.5278	0.999274
1431869_at	AK017575	RIKEN_cDNA_5730419F03_gene	5730419F03Rik	1.37886	0.90154	-5.12013	0.005912	-7.05993	0.000100079
1424028_at	BC023107	RIKEN_cDNA_5830457O10_gene	5830457O10Rik	1.16817	0.882102	-1.41323	0.019804	-1.65091	0.000469123
1451456_at	BC004768	RIKEN_cDNA_6430706D22_gene	6430706D22Rik	1.96415	0.997851	-2.46855	0.05545	-4.84861	4.63e-07
1432680_at	AK018604	RIKEN_cDNA_9130009M17_gene	9130009M17Rik	3.5688	0.988551	-2.38417	0.17421	-8.50863	0.000754222
1441768_at	BB122864	RIKEN_cDNA_9430051O21_gene	9430051O21Rik	1.32706	0.885134	-1.89878	0.022155	-2.5198	0.000732228
1416454_s_at	NM_007392	actin,_alpha_2,_smooth_muscle,_aorta	Acta2	1.18773	0.874229	-1.29458	0.02394	-1.53761	0.00083719
1445481_at	BM125070	expressed_sequence_AI317158	AI317158	1.26688	0.880168	-2.06126	0.005338	-2.61137	0.00010774
1455916_at	AV173145	expressed_sequence_AI931714	AI931714	-1.95156	0.002163	1.28416	0.558083	2.50613	0.999048
1444117_at	AI849018	adhesion_molecule_with_Ig_like_domain_1	Amigo1	-1.88976	0.249063	4.93779	0.9988	9.33127	0.999686
1456695_x_at	BF720337	anaphase-promoting_complex_subunit_5	Anapc5	1.07277	0.708964	-1.32539	0.001945	-1.42184	0.000215202
1443341_at	BM231350	Annexin_A4	Anxa4	1.62634	0.994522	-1.68047	0.054991	-2.733	3.27e-06
1438840_x_at	AI527359	apolipoprotein_A-I	Apoa1	1.82944	0.988924	-3.59252	0.054802	-6.57231	0.000414491
1425507_at	BG695431	ADP-ribosylation_factor_related_protein_1	Arfrp1	1.14976	0.840425	-1.66299	0.004788	-1.91205	9.63e-05
1443539_at	BE957000	Rho_guanine_nucleotide_exchange_factor_(GEF)_11	Arhgef11	-1.22686	0.344547	2.36015	0.998255	2.89558	0.999509
1452308_a_at	BB462665	ATPase,_Na+/K+_transporting,_alpha_2_polypeptide	Atp1a2	3.26891	0.998128	-1.08674	0.538847	-3.55245	0.000408828
1423597_at	BB303874	ATPase,_aminophospholipid_transporter_(APLT),_class_I,_type_8A,_member_1	Atp8a1	1.54089	0.787731	-3.25435	0.005464	-5.01459	0.000455087
1426287_at	AF455111	ataxin_7	Atxn7	1.19163	0.756779	-3.4108	0.007152	-4.06441	0.00072558
1416245_at	NM_025338	aurora_kinase_A_interacting_protein_1	Aurkaip1	1.07082	0.746986	-1.53541	0.005672	-1.64416	0.000511113
1427511_at	AA170322	Beta-2_microglobulin	B2m	2.08419	0.997825	1.26521	0.536048	-1.64731	0.000767773
1428397_at	BB430637	UDP-Gal:betaGlcNAc_beta_1,3-galactosyltransferase,_polypeptide_5	B3galt5	-1.30409	0.005245	1.12201	0.680094	1.46321	0.999094
1418014_a_at	NM_022305	UDP-Gal:betaGlcNAc_beta_1,4-_galactosyltransferase,_polypeptide_1	B4galt1	1.20968	0.949701	-1.19336	0.024846	-1.44358	0.000124083
1424117_at	BC024937	cDNA_sequence_BC056474	BC056474	1.60676	0.997724	-1.96832	0.219624	-3.16261	8.29e-05
1418971_x_at	AF100339	B-cell_leukemia/lymphoma_10	Bcl10	1.10972	0.825253	-1.3017	0.010207	-1.44453	0.000387805
1450910_at	AV261931	CAP,_adenylate_cyclase-associated_protein,_2_(yeast)	Cap2	1.36843	0.947909	-1.86984	0.006261	-2.55874	1.11e-05
1416076_at	NM_007629	cyclin_B1,_related_sequence_1_///_cyclin_B1_///_predicted_gene,_EG434175_///_similar_to_G2/mitotic-specific_cyclin-B1	Ccnb1-rs1_///_Ccnb1_///_EG434175_///_LOC672788	1.50037	0.994982	-1.59063	0.031994	-2.38654	1.63e-06
1434745_at	BQ175880	cyclin_D2	Ccnd2	1.18774	0.868814	-1.49047	0.005135	-1.7703	0.000120315
1428018_a_at	AF251705	Cd300D_antigen	Cd300d	2.22275	0.9952	-1.44342	0.126322	-3.20837	4.15e-05
1460218_at	NM_013706	CD52_antigen	Cd52	1.31975	0.979891	-1.47966	0.167083	-1.95278	0.000969507
1456746_a_at	BB334959	Cd99_antigen-like_2	Cd99l2	1.17244	0.671558	-2.6229	0.001824	-3.0752	0.000431655
1422642_at	BB012489	CDC42_effector_protein_(Rho_GTPase_binding)_3	Cdc42ep3	-1.01781	0.586798	-2.02758	0.001773	-1.9921	0.000776283
1417614_at	NM_007710	creatine_kinase,_muscle	Ckm	1.47913	0.958067	-3.43162	0.066056	-5.07583	0.000641949
1458381_at	BB028501	chloride_intracellular_channel_5	Clic5	1.30323	0.985815	-1.23584	0.073603	-1.61057	5.26e-05
1426724_at	AI314104	calponin_3,_acidic	Cnn3	1.25183	0.990758	-1.17151	0.127285	-1.46652	0.000108342
1442977_at	BG075843	Procollagen,_type_III,_alpha_1	Col3a1	1.35708	0.952671	-1.32131	0.050368	-1.79312	0.000375946
1424051_at	BC013560	procollagen,_type_IV,_alpha_2	Col4a2	1.10503	0.740866	-1.12455	0.008191	-1.24267	0.000812208
1418457_at	AF252873	chemokine_(C-X-C_motif)_ligand_14	Cxcl14	1.46526	0.931634	-2.60728	0.008835	-3.82036	0.000123226
1446118_at	BG066166	DNA_segment,_Chr_17,_ERATO_Doi_165,_expressed	D17Ertd165e	1.53294	0.938955	-3.35444	0.070183	-5.14216	0.000935929
1449368_at	NM_007833	decorin	Dcn	1.05446	0.618088	-1.50049	0.001583	-1.5822	0.000565786
1454655_at	BB094429	diacylglycerol_kinase,_delta	Dgkd	1.267	0.802598	-2.22716	0.002371	-2.8218	0.000119382
1434944_at	AW108486	dystrophia_myotonica-protein_kinase	Dmpk	1.27126	0.962379	-2.65572	0.004605	-3.3761	7.38e-06
1446928_at	C87112	DnaJ_(Hsp40)_homolog,_subfamily_C,_member_17_///_similar_to_DnaJ_(Hsp40)_homolog,_subfamily_C,_member_17	Dnajc17_///_LOC638909	1.06468	0.568148	-3.64937	0.001516	-3.88542	0.000861222
1460380_at	AB072269	desmoglein_2	Dsg2	1.27577	0.948361	-1.4323	0.048181	-1.82728	0.000523219
1452594_at	BB004080	dual_specificity_phosphatase_11_(RNA/RNP_complex_1-interacting)	Dusp11	1.19292	0.880021	-1.41516	0.035393	-1.68817	0.000885129
1437199_at	BB442784	dual_specificity_phosphatase_5	Dusp5	1.67892	0.937769	-2.03029	0.017695	-3.40868	8.15e-05
1422412_x_at	NM_017388	eosinophil-associated,_ribonuclease_A_family,_member_3	Ear3	2.05552	0.947348	-11.1555	0.011739	-22.9305	0.000323984
1453619_at	AK015426	EF_hand_calcium_binding_domain_1	Efcab1	-3.26414	0.268053	8.93214	0.997782	29.1557	0.999468
1459823_at	AV222756	EH-domain_containing_2_///_similar_to_EH-domain_containing_2	Ehd2_///_LOC673251	1.43003	0.945665	-1.92427	0.053956	-2.75177	0.000363107
1423728_at	BC024463	eukaryotic_translation_initiation_factor_3,_subunit_6_interacting_protein	Eif3s6ip	1.0153	0.521998	-1.97273	0.001094	-2.00291	0.000891906
1418635_at	BI456953	ets_variant_gene_3	Etv3	1.19988	0.939324	-1.55662	0.076065	-1.86776	0.000871928
1423407_a_at	BF228318	fibulin_2	Fbln2	1.17276	0.919939	-2.03702	0.025244	-2.38893	0.00026612
1435476_a_at	BM224327	Fc_receptor,_IgG,_low_affinity_IIb	Fcgr2b	1.60553	0.994811	-1.79223	0.086377	-2.87748	2.7e-05
1443996_at	BB220625	Fibroblast_growth_factor_receptor_2	Fgfr2	1.48403	0.994119	-1.57964	0.051187	-2.34423	6.64e-06
1434939_at	BB437522	forkhead_box_F1a	Foxf1a	1.09048	0.837165	-1.69955	0.00534	-1.85333	0.000137332
1457346_at	BE649821	Forkhead_box_P1	Foxp1	3.54583	0.998173	-3.04167	0.287033	-10.7853	0.000368191
1424614_at	BG063931	FGF_receptor_activating_protein_1	Frag1	1.14381	0.94073	-1.2876	0.038394	-1.47277	0.000289844
1452741_s_at	BQ175968	glycerol_phosphate_dehydrogenase_2,_mitochondrial	Gpd2	1.04414	0.620721	-2.25172	0.001698	-2.35111	0.00054265
1426463_at	AA170590	gephyrin	Gphn	1.30044	0.908441	-1.55031	0.043313	-2.01609	0.000646285
1434814_x_at	BE992059	glucose_phosphate_isomerase_1	Gpi1	1.1044	0.676701	-1.78097	0.003935	-1.9669	0.000936975
1449279_at	NM_030677	glutathione_peroxidase_2	Gpx2	1.35052	0.927577	-1.84937	0.01002	-2.49763	9.85e-05
1440891_at	AV336506	glutamate_receptor,_ionotropic,_AMPA4_(alpha_4)	Gria4	-3.13867	0.147518	4.97264	0.998324	15.6075	0.999779
1455841_s_at	BB251524	glutamate-rich_WD_repeat_containing_1	Grwd1	2.24672	0.994738	1.27609	0.333366	-1.76063	0.000417576
1433736_at	BG864583	host_cell_factor_C1	Hcfc1	1.21163	0.944465	-1.27647	0.031397	-1.5466	0.000162914
1440437_at	BM247513	hect_(homologous_to_the_E6-AP_(UBE3A)_carboxyl_terminus)_domain_and_RCC1_(CHC1)-like_domain_(RLD)_1	Herc1	3.23766	0.96665	-6.109	0.047059	-19.7789	0.000618708
1422612_at	NM_013820	hexokinase_2	Hk2	1.22891	0.689897	-2.82663	0.003947	-3.47367	0.000865623
1427351_s_at	BB226392	immunoglobulin_heavy_chain_6_(heavy_chain_of_IgM)	Igh-6	1.51384	0.974353	-2.22484	0.029092	-3.36805	6.25e-05
1454665_at	BB183385	interferon_regulatory_factor_2_binding_protein_2_///_similar_to_interferon_regulatory_factor_2_binding_protein_2	Irf2bp2_///_LOC672960	1.12308	0.660352	-2.45949	0.003366	-2.76221	0.000880442
1415961_at	NM_022417	integral_membrane_protein_2C	Itm2c	1.06616	0.699876	-1.70691	0.003609	-1.81984	0.000484698
1451407_at	BC004806	junction_adhesion_molecule_4	Jam4	-1.1541	0.130394	1.72616	0.98967	1.99218	0.999784
1428536_at	AK015001	potassium_voltage-gated_channel,_subfamily_G,_member_4	Kcng4	-2.28648	0.122326	2.43157	0.995977	5.55976	0.999768
1456377_x_at	AV010467	LIM_domain_containing_2_///_similar_to_epithelial_protein_lost_in_neoplasm	Limd2_///_LOC632329	1.07913	0.658376	-2.25132	0.001123	-2.42947	0.000281233
1435693_at	AV378589	mal,_T-cell_differentiation_protein-like	Mall	1.13203	0.735658	-1.87351	0.002747	-2.12088	0.000349002
1449989_at	NM_008571	mast_cell_protease_2	Mcpt2	6.33958	0.997228	-2.17348	0.27691	-13.779	0.000333384
1440431_at	BB053468	Myeloid_ecotropic_viral_integration_site_1	Meis1	1.48739	0.981609	-2.54268	0.092731	-3.78195	0.000202178
1416348_at	AB023401	multiple_endocrine_neoplasia_1	Men1	-3.83808	0.208174	6.13856	0.998392	23.5603	0.999758
1446837_at	BG074335	Methyltransferase_5_domain_containing_1	Mett5d1	9.66246	0.998698	-1.25713	0.393686	-12.147	0.000595707
1436897_at	BE225764	malignant_fibrous_histiocytoma_amplified_sequence_1	Mfhas1	-1.03765	0.409562	1.88785	0.99889	1.95892	0.999544
1426817_at	X82786	antigen_identified_by_monoclonal_antibody_Ki_67_///_similar_to_Antigen_KI-67	Mki67_///_LOC638774	1.40282	0.994501	-1.0756	0.155446	-1.50887	0.000103133
1424280_at	BC018329	motile_sperm_domain_containing_1	Mospd1	1.07106	0.665819	-1.27241	0.004664	-1.36282	0.000891308
1448869_a_at	NM_025440	mitochondrial_ribosomal_protein_S16	Mrps16	1.1233	0.820453	-1.30813	0.006943	-1.46943	0.000247023
1428942_at	AA796766	metallothionein_2	Mt2	1.17257	0.803779	-1.60267	0.008547	-1.87924	0.000579459
1419254_at	BG076333	methylenetetrahydrofolate_dehydrogenase_(NAD+_dependent),_methenyltetrahydrofolate_cyclohydrolase	Mthfd2	1.15741	0.759874	-1.41815	0.005173	-1.64137	0.000434959
1420476_a_at	BG064031	nucleosome_assembly_protein_1-like_1	Nap1l1	1.02567	0.534323	-1.58154	0.001094	-1.62215	0.000754545
1424893_at	BC021434	nuclear_distribution_gene_E-like_homolog_1_(A._nidulans)	Ndel1	1.34315	0.97106	-1.33403	0.088908	-1.7918	0.000266618
1433757_a_at	BB025231	nischarin	Nisch	1.26911	0.969381	-1.20527	0.113624	-1.52961	0.000554814
1443037_at	BB183534	Neuroplastin	Nptn	1.38433	0.971795	-1.52821	0.087496	-2.11555	0.000536054
1447917_x_at	BB303908	N-terminal_Asn_amidase	Ntan1	1.07522	0.610228	-2.18009	0.002814	-2.34408	0.000911394
1457480_at	BG075606	Polycomb_group_ring_finger_3	Pcgf3	1.28195	0.959149	-1.73941	0.020485	-2.22984	4.14e-05
1449184_at	NM_009402	peptidoglycan_recognition_protein_1	Pglyrp1	1.17593	0.929077	-1.77822	0.028536	-2.09105	0.000354823
1435416_x_at	BB393168	phosphatidylinositol_glycan_anchor_biosynthesis,_class_Q	Pigq	1.03294	0.564514	-1.57661	0.001494	-1.62854	0.00073254
1437554_at	BM232239	plectin_1	Plec1	3.07873	0.978976	-4.2836	0.090934	-13.1881	0.000542354
1417133_at	NM_008885	peripheral_myelin_protein	Pmp22	1.36764	0.966382	-1.27348	0.077134	-1.74165	0.000589216
1437649_x_at	AV051525	peptidylprolyl_isomerase_B	Ppib	1.03704	0.555309	-2.20593	0.00109	-2.28765	0.000673136
1440745_at	BB796293	PR_domain_containing_16	Prdm16	2.56947	0.973204	-14.4859	0.015888	-37.2211	0.000165933
1442878_at	AW319648	peroxiredoxin_6	Prdx6	1.72385	0.995238	-1.94182	0.083784	-3.34741	1.15e-05
1445827_at	BB223862	Protein_kinase_C_binding_protein_1	Prkcbp1	1.61168	0.952881	-1.72101	0.098262	-2.77372	0.000981528
1448262_at	NM_011970	proteasome_(prosome,_macropain)_subunit,_beta_type_2	Psmb2	1.1848	0.815881	-1.61726	0.008314	-1.91614	0.00050499
1440082_at	AW552837	PTK2_protein_tyrosine_kinase_2	Ptk2	1.78912	0.988032	-1.13498	0.226957	-2.03061	0.00080143
1443491_at	BG802688	Protein_tyrosine_phosphatase,_receptor_type,_K	Ptprk	1.317	0.982369	-1.50305	0.008556	-1.97951	1.93e-06
1426047_a_at	AF129509	protein_tyrosine_phosphatase,_receptor_type,_R	Ptprr	1.18263	0.686402	-2.54731	0.002823	-3.01253	0.000607884
1442463_at	BG067054	RAB10,_member_RAS_oncogene_family	Rab10	1.77008	0.98495	-6.64746	0.017747	-11.7665	5.84e-05
1448885_at	BB645629	RAP2B,_member_of_RAS_oncogene_family	Rap2b	1.41729	0.946118	-2.59089	0.025347	-3.67205	0.00025311
1448547_at	BB703307	Ras_association_(RalGDS/AF-6)_domain_family_3	Rassf3	1.14051	0.803039	-1.76317	0.001671	-2.01091	5.27e-05
1456386_at	BB203348	RNA_binding_motif_protein_39	Rbm39	1.36569	0.990593	-1.33013	0.198081	-1.81655	0.000271079
1456262_at	BE446879	RNA_binding_motif_protein_5	Rbm5	1.36262	0.995795	-1.36389	0.026747	-1.85848	1.31e-06
1437545_at	BM194994	REST_corepressor_1	Rcor1	1.3112	0.989451	-1.53196	0.024977	-2.00871	6.38e-06
1449110_at	BC018275	ras_homolog_gene_family,_member_B	Rhob	1.12565	0.728922	-1.83026	0.003384	-2.06024	0.000478186
1449027_at	AF378088	ras_homolog_gene_family,_member_U	Rhou	1.21256	0.834693	-1.68453	0.007273	-2.04259	0.000348997
1419508_at	AA186144	receptor_(TNFRSF)-interacting_serine-threonine_kinase_1	Ripk1	1.37385	0.997453	-2.45373	0.009514	-3.37106	7.29e-08
1436586_x_at	BE368859	ribosomal_protein_S14	Rps14	1.1006	0.782679	-1.26246	0.002905	-1.38947	0.000144909
1417654_at	BC005679	syndecan_4	Sdc4	1.25472	0.78476	-2.66099	0.003683	-3.33878	0.000282921
1448793_a_at	BC005679	syndecan_4	Sdc4	1.07241	0.691166	-1.59457	0.002015	-1.71002	0.000372306
1455987_at	BF148622	Sec61_alpha_1_subunit_(S._cerevisiae)	Sec61a1	1.49644	0.98639	-1.24535	0.183045	-1.86358	0.000353719
1448778_at	NM_020587	splicing_factor,_arginine/serine-rich_4_(SRp75)	Sfrs4	1.07939	0.828964	-1.44555	0.014481	-1.5603	0.000680699
1429726_at	AK004684	solute_carrier_family_16_(monocarboxylic_acid_transporters),_member_9	Slc16a9	1.37669	0.987447	-1.42086	0.031099	-1.95609	2.55e-05
1431201_at	BB659415	solute_carrier_family_25,_member_27	Slc25a27	-3.33305	0.119129	1.73947	0.988336	5.79776	0.999082
1417831_at	BB156359	structural_maintenance_of_chromosomes_1A	Smc1a	1.24377	0.784015	-2.43463	0.006728	-3.02812	0.000495507
1454703_x_at	BF163381	small_nucleolar_RNA,_C/D_box_22	Snord22	1.25707	0.811089	-1.47081	0.016148	-1.84892	0.000860207
1452680_at	BQ043840	small_nuclear_ribonucleoprotein_D2	Snrpd2	1.1342	0.723371	-1.76341	0.002522	-2.00005	0.000354197
1418789_at	NM_133742	syntrophin,_gamma_2	Sntg2	1.20106	0.815642	-1.34309	0.007658	-1.61314	0.000242615
1425826_a_at	AF078667	sorbin_and_SH3_domain_containing_1	Sorbs1	1.16155	0.882783	-1.14233	0.025065	-1.32687	0.000564322
1437197_at	BB251748	sorbin_and_SH3_domain_containing_2	Sorbs2	1.14521	0.687737	-1.89459	0.004565	-2.1697	0.000995816
1438543_at	BB453810	Spermatogenesis_associated_13	Spata13	2.36523	0.994776	-1.84989	0.445204	-4.37542	0.000967557
1419255_at	BM213516	spectrin_beta_2	Spnb2	1.26671	0.978857	-1.61524	0.001037	-2.04604	5.77e-08
1436892_at	BB133520	sprouty-related,_EVH1_domain_containing_2	Spred2	1.38787	0.95966	-1.50256	0.089556	-2.08535	0.000382366
1457343_at	BE634458	Striatin,_calmodulin_binding_protein_3	Strn3	1.73051	0.906723	-1.65101	0.045348	-2.8571	0.000815796
1416213_x_at	BF122782	surfeit_gene_4	Surf4	1.36038	0.998436	-1.13807	0.332305	-1.54821	0.000152035
1433662_s_at	BF168458	tissue_inhibitor_of_metalloproteinase_2	Timp2	1.15883	0.961342	-1.54837	0.012053	-1.7943	1.82e-05
1457357_at	BM198864	tousled-like_kinase_2_(Arabidopsis)	Tlk2	1.53335	0.990868	-1.36325	0.098799	-2.09035	7.64e-05
1428465_at	AK010168	transmembrane_protein_147	Tmem147	1.09447	0.673227	-1.91769	0.003136	-2.09886	0.000734769
1443321_at	BB667236	Transmembrane_and_tetratricopeptide_repeat_containing_2	Tmtc2	2.14422	0.956382	-19.884	0.006992	-42.6356	0.000193233
1447034_at	BM204579	Transportin_1	Tnpo1	1.31333	0.932695	-1.75913	0.022353	-2.31031	0.000223991
1459957_at	BG073884	Trinucleotide_repeat_containing_6a	Tnrc6a	1.76671	0.982724	-1.70255	0.209415	-3.00792	0.000857298
1456623_at	BM232388	tropomyosin_1,_alpha	Tpm1	1.68476	0.986641	-1.52715	0.096674	-2.57289	0.000293605
1442248_at	BG066763	Triple_functional_domain_(PTPRF_interacting)	Trio	1.55199	0.978205	-1.39826	0.177031	-2.17008	0.000834989
1416256_a_at	NM_011655	tubulin,_beta_5	Tubb5	1.18818	0.937373	-1.16455	0.007139	-1.38369	2.35e-05
1448447_at	NM_025842	vacuolar_protein_sorting_28_(yeast)	Vps28	1.1245	0.916053	-1.18132	0.024724	-1.32839	0.000299574
1439278_at	BB175650	zinc_finger_and_BTB_domain_containing_20	Zbtb20	1.28126	0.852924	-2.31209	0.023715	-2.96238	0.00084499
1434752_at	AV338324	zinc_finger_protein_207	Zfp207	1.61031	0.993337	-1.83373	0.042505	-2.95287	7.81e-06
1457908_at	BB355918	Zinc_finger_protein_407	Zfp407	1.76187	0.97937	-1.78768	0.196329	-3.14966	0.000636952
1438113_at	BB252637	zinc_finger,_matrin_type_4	Zmat4	-1.48381	0.404799	15.1754	0.99865	22.5173	0.999287
